# Supplementary material for: Consequences of Autophagy Deletion on the Age-Related Changes in the Epidermal Lipidome of Mice
Source: Int J Mol Sci. 2022 Sep 21;23(19):11110. doi: 10.3390/ijms231911110 (PMC9569666; doi:10.3390/ijms231911110)
Supplement: Supplementary file 1 [file ijms-23-11110-s001.zip]

Archive with 1 entries (1 files):
- ijms-1854409-supplementary.pdf
